# Supplementary material for: A Novel Genotype and First Record of Trypanosoma lainsoni in Argentina
Source: Pathogens. 2020 Sep 4;9(9):731. doi: 10.3390/pathogens9090731 (PMC7558950; doi:10.3390/pathogens9090731)
Supplement: Supplementary file 1 [file pathogens-09-00731-s001.zip]

Archive with 1 entries (1 files):
- pathogens-902671supp.pdf
